# Supplementary material for: Clinical emergence of inducible macrolide resistance mediated by acquired erm(41) C28T mutation in Mycobacterium abscessus
Source: Antimicrob Agents Chemother. 2025 Nov 6;69(12):e01153-25. doi: 10.1128/aac.01153-25 (PMC12691619; doi:10.1128/aac.01153-25)
Supplement: Table S2 — Genomic variants detected among the four clinical isolates. [file aac.01153-25-s0003.xlsx]

## Sheet: sheet1
Supplementary Table 2. Genomic variants detected among the four clinical isolates.
Chromosome	Genomic position	Type	Reference allele (REF)	Alternate allele (ALT)	Read support (ALT:REF counts)	Strand	Nucleotide position	Amino acid position	Mutation effect	Locus tag	Gene	Product	Isolate(s) carrying mutation
NZ_CP085918	172391	snp	G	C	C:133 G:0	+	1767/3354	589/1117	synonymous_variant c.1767G>C p.Ala589Ala	LK464_RS00785		hypothetical protein	WZLY210719037, WZLY2206201028
NZ_CP085918	596827	snp	G	C	C:278 G:8	+	371/744	124/247	missense_variant c.371G>C p.Ser124Thr	LK464_RS02945		response regulator transcription factor	WZLY210719037, WZLY2206201028
NZ_CP085918	942907	del	CT	C	C:303 CT:1	-	692/1047	231/348	frameshift_variant c.692delA p.Gln231fs	LK464_RS04730		MlaD family protein	WZLY2206201028
NZ_CP085918	1267933	snp	C	T	T:189 C:1	+	1570/1791	524/596	stop_gained c.1570C>T p.Gln524*	LK464_RS06425	fadD6	long-chain-acyl-CoA synthetase FadD6	WZLY210719037, WZLY2206201028
NZ_CP085918	2387268	snp	A	C	C:228 A:0	-	290/477	97/158	missense_variant c.290T>G p.Val97Gly	LK464_RS12145		type II toxin-antitoxin system Rv0910 family toxin	WZLY210719037, WZLY2206201028
NZ_CP085918	2408635	snp	G	A	A:364 G:0	+	1205/1365	402/454	missense_variant c.1205G>A p.Cys402Tyr	LK464_RS12250		HNH endonuclease signature motif containing protein	WZLY210719037, WZLY2206201028
NZ_CP085918	2492234	snp	G	A	A:266 G:12	-	28/522	10/173	missense_variant c.28C>T p.Arg10Trp	LK464_RS12630	erm(41)	23S rRNA (adenine(2058)-N(6))-methyltransferase Erm(41)	WZLY2206201028
NZ_CP085918	2648503	snp	T	C	C:196 T:0	-	929/1200	310/399	missense_variant c.929A>G p.His310Arg	LK464_RS13245		hypothetical protein	WZLY210719037, WZLY2206201028
NZ_CP085918	3435179	del	AC	A	A:113 AC:0	-	169/1521	57/506	frameshift_variant c.169delG p.Val57fs	LK464_RS17085		carboxylesterase/lipase family protein	WZLY210719037
NZ_CP085918	3621993	snp	G	A	A:276 G:0	-	389/513	130/170	missense_variant c.389C>T p.Ser130Leu	LK464_RS18005		gluconokinase	WZLY210719037
NZ_CP085918	3832502	snp	C	T	T:235 C:0	+	1146/1218	382/405	synonymous_variant c.1146C>T p.Pro382Pro	LK464_RS19060	rocD	ornithine--oxo-acid transaminase	WZLY210719037, WZLY2206201028
NZ_CP085918	3894184	snp	A	G	G:292 A:11	-	63/471	21/156	synonymous_variant c.63T>C p.Gly21Gly	LK464_RS19340		FAS1-like dehydratase domain-containing protein	WZLY2206201028
